# Supplementary material for: Reversal of High-Fat Diet-Induced Non-Alcoholic Fatty Liver Disease by Metformin Combined with PGG, an Inducer of Glycine N-Methyltransferase
Source: Int J Mol Sci. 2022 Sep 3;23(17):10072. doi: 10.3390/ijms231710072 (PMC9456083; doi:10.3390/ijms231710072)
Supplement: Supplementary file 1 [file ijms-23-10072-s001.zip]

Archive with 1 entries (1 files):
- ijms-1864021-supplementary.pdf
